# Supplementary material for: A Multimodal Workshop to Improve Medical Student Self-Assessment of Knowledge and Comfort Managing Patients With Suicidality
Source: MedEdPORTAL. 2025 Jan 17;21:11488. doi: 10.15766/mep_2374-8265.11488 (PMC11739282; doi:10.15766/mep_2374-8265.11488)
Supplement: Supplementary file 1 — SP Case - Joe Jones.docxSP Case - Susan Olson.docxPreworkshop Slides.pptxDidactic and Group Discussion Slides.pptxCase of Joe Jones Door Card.docxCase of Susan Olson Door Card.docxSP encounter Facilitator Guide.docxPreworkshop Survey.docxPostworkshop Survey.docx [file mep_2374-8265.11488-s001.zip]

Archive with 10 entries (10 files):
- G. SP Encounter Facilitator Guide.docx
- H. Preworkshop Survey.docx
- I. Postworkshop Survey.docx
- A. SP Case - Joe Jones.docx
- B. SP Case - Susan Olson.docx
- C. Preworkshop Slides.pptx
- D. Didactic and Group Discussion Slides.pptx
- E. Case of Joe Jones Door Card.docx
- F. Case of Susan Olson Door Card.docx
- _Educational Summary Report_11488.pdf
